# Supplementary material for: Microbial Eukaryotes Associated With Sediments in Deep-Sea Cold Seeps
Source: Front Microbiol. 2021 Dec 22;12:782004. doi: 10.3389/fmicb.2021.782004 (PMC8740301; doi:10.3389/fmicb.2021.782004)
Supplement: Supplementary file 1 [file Table_1.csv]

Supplemental Table 1. A list of 549 OTUs used for construction of the co-occurrence network.
ID	Label	Modularity class	Accession number
OTU3	OTU3	1
OTU7	OTU7	1
OTU26	OTU26	1
OTU31	OTU31	1
OTU93	OTU93	1
OTU165	OTU165	1
OTU235	OTU235	1
OTU236	OTU236	1
OTU250	OTU250	1
OTU252	OTU252	1
OTU259	OTU259	1
OTU264	OTU264	1
OTU266	OTU266	1
OTU268	OTU268	1
OTU272	OTU272	1
OTU282	OTU282	1
OTU285	OTU285	1
OTU326	OTU326	1
OTU349	OTU349	1
OTU365	OTU365	1
OTU405	OTU405	1
OTU419	OTU419	1
OTU433	OTU433	1
OTU449	OTU449	1
OTU465	OTU465	1
OTU467	OTU467	1
OTU478	OTU478	1
OTU481	OTU481	1
OTU488	OTU488	1
OTU490	OTU490	1
OTU536	OTU536	1
OTU545	OTU545	1
OTU5	OTU5	1
OTU18	OTU18	1
OTU51	OTU51	1
OTU234	OTU234	1
OTU499	OTU499	1
OTU257	OTU257	1
OTU348	OTU348	1
OTU10	OTU10	1
OTU121	OTU121	1
OTU230	OTU230	1
OTU312	OTU312	1
OTU500	OTU500	1
OTU327	OTU327	1
OTU363	OTU363	1
OTU30	OTU30	1
OTU167	OTU167	1
OTU253	OTU253	1
OTU372	OTU372	1
OTU33	OTU33	1
OTU291	OTU291	1
OTU35	OTU35	1
OTU47	OTU47	1
OTU371	OTU371	1
OTU379	OTU379	1
OTU442	OTU442	1
OTU71	OTU71	1
OTU283	OTU283	1
OTU240	OTU240	1
OTU474	OTU474	1
OTU94	OTU94	1
OTU185	OTU185	1
OTU284	OTU284	1
OTU97	OTU97	1
OTU142	OTU142	1
OTU528	OTU528	1
OTU529	OTU529	1
OTU194	OTU194	1
OTU342	OTU342	1
OTU366	OTU366	1
OTU258	OTU258	1
OTU249	OTU249	1
OTU303	OTU303	1
OTU521	OTU521	1
OTU368	OTU368	1
OTU273	OTU273	1
OTU295	OTU295	1
OTU421	OTU421	1
OTU328	OTU328	1
OTU324	OTU324	1
OTU413	OTU413	1
OTU367	OTU367	1
OTU412	OTU412	1
OTU424	OTU424	1
OTU441	OTU441	1
OTU435	OTU435	1
OTU509	OTU509	1
OTU2	OTU2	2
OTU1	OTU1	2
OTU376	OTU376	2
OTU140	OTU140	2
OTU174	OTU174	2
OTU180	OTU180	2
OTU202	OTU202	2
OTU244	OTU244	2
OTU357	OTU357	2
OTU487	OTU487	2
OTU510	OTU510	2
OTU9	OTU9	2
OTU55	OTU55	2
OTU172	OTU172	2
OTU242	OTU242	2
OTU245	OTU245	2
OTU462	OTU462	2
OTU486	OTU486	2
OTU333	OTU333	2
OTU105	OTU105	2
OTU122	OTU122	2
OTU304	OTU304	2
OTU464	OTU464	2
OTU49	OTU49	2
OTU145	OTU145	2
OTU156	OTU156	2
OTU108	OTU108	2
OTU56	OTU56	2
OTU61	OTU61	2
OTU70	OTU70	2
OTU85	OTU85	2
OTU90	OTU90	2
OTU493	OTU493	2
OTU512	OTU512	2
OTU57	OTU57	2
OTU169	OTU169	2
OTU322	OTU322	2
OTU339	OTU339	2
OTU161	OTU161	2
OTU83	OTU83	2
OTU91	OTU91	2
OTU479	OTU479	2
OTU248	OTU248	2
OTU497	OTU497	2
OTU387	OTU387	2
OTU540	OTU540	2
OTU485	OTU485	2
OTU505	OTU505	2
OTU341	OTU341	2
OTU463	OTU463	2
OTU297	OTU297	2
OTU351	OTU351	2
OTU503	OTU503	2
OTU495	OTU495	2
OTU287	OTU287	2
OTU492	OTU492	2
OTU445	OTU445	2
OTU470	OTU470	2
OTU4	OTU4	3
OTU16	OTU16	3
OTU17	OTU17	3
OTU19	OTU19	3
OTU44	OTU44	3
OTU472	OTU472	3
OTU498	OTU498	3
OTU548	OTU548	3
OTU6	OTU6	3
OTU471	OTU471	3
OTU475	OTU475	3
OTU476	OTU476	3
OTU507	OTU507	3
OTU25	OTU25	3
OTU14	OTU14	3
OTU15	OTU15	3
OTU157	OTU157	3
OTU158	OTU158	3
OTU159	OTU159	3
OTU207	OTU207	3
OTU316	OTU316	3
OTU549	OTU549	3
OTU40	OTU40	3
OTU199	OTU199	3
OTU308	OTU308	3
OTU52	OTU52	3
OTU144	OTU144	3
OTU247	OTU247	3
OTU274	OTU274	3
OTU60	OTU60	3
OTU54	OTU54	3
OTU270	OTU270	3
OTU104	OTU104	3
OTU477	OTU477	3
OTU77	OTU77	3
OTU277	OTU277	3
OTU80	OTU80	3
OTU232	OTU232	3
OTU263	OTU263	3
OTU269	OTU269	3
OTU241	OTU241	3
OTU275	OTU275	3
OTU118	OTU118	3
OTU162	OTU162	3
OTU233	OTU233	3
OTU271	OTU271	3
OTU260	OTU260	3
OTU386	OTU386	3
OTU300	OTU300	3
OTU243	OTU243	3
OTU262	OTU262	3
OTU355	OTU355	3
OTU522	OTU522	4
OTU483	OTU483	4
OTU352	OTU352	4
OTU520	OTU520	4
OTU28	OTU28	4
OTU200	OTU200	4
OTU201	OTU201	4
OTU238	OTU238	4
OTU175	OTU175	4
OTU48	OTU48	4
OTU237	OTU237	4
OTU246	OTU246	4
OTU315	OTU315	4
OTU454	OTU454	4
OTU456	OTU456	4
OTU460	OTU460	4
OTU261	OTU261	4
OTU436	OTU436	4
OTU74	OTU74	4
OTU76	OTU76	4
OTU239	OTU239	4
OTU410	OTU410	4
OTU450	OTU450	4
OTU461	OTU461	4
OTU135	OTU135	4
OTU126	OTU126	4
OTU411	OTU411	4
OTU173	OTU173	4
OTU443	OTU443	4
OTU526	OTU526	4
OTU188	OTU188	4
OTU432	OTU432	4
OTU422	OTU422	4
OTU426	OTU426	4
OTU179	OTU179	4
OTU382	OTU382	4
OTU434	OTU434	4
OTU453	OTU453	4
OTU198	OTU198	4
OTU431	OTU431	4
OTU437	OTU437	4
OTU496	OTU496	4
OTU530	OTU530	4
OTU438	OTU438	4
OTU206	OTU206	4
OTU446	OTU446	4
OTU286	OTU286	4
OTU320	OTU320	4
OTU543	OTU543	4
OTU429	OTU429	4
OTU428	OTU428	4
OTU440	OTU440	4
OTU377	OTU377	4
OTU385	OTU385	4
OTU420	OTU420	4
OTU458	OTU458	4
OTU494	OTU494	4
OTU24	OTU24	5	SAMN23101425
OTU96	OTU96	5
OTU62	OTU62	5	SAMN23101429
OTU347	OTU347	5
OTU501	OTU501	5
OTU59	OTU59	5	SAMN23101428
OTU21	OTU21	5	SAMN23101424
OTU41	OTU41	5	SAMN23101426
OTU176	OTU176	5
OTU184	OTU184	5
OTU212	OTU212	5
OTU227	OTU227	5
OTU292	OTU292	5
OTU311	OTU311	5
OTU340	OTU340	5
OTU123	OTU123	5
OTU183	OTU183	5
OTU534	OTU534	5
OTU535	OTU535	5
OTU171	OTU171	5
OTU192	OTU192	5
OTU58	OTU58	5	SAMN23101427
OTU86	OTU86	5
OTU214	OTU214	5
OTU309	OTU309	5
OTU350	OTU350	5
OTU170	OTU170	5
OTU533	OTU533	5
OTU63	OTU63	5	SAMN23101430
OTU102	OTU102	5
OTU318	OTU318	5
OTU516	OTU516	5
OTU67	OTU67	5	SAMN23101434
OTU84	OTU84	5
OTU225	OTU225	5
OTU64	OTU64	5	SAMN23101431
OTU532	OTU532	5
OTU65	OTU65	5	SAMN23101432
OTU189	OTU189	5
OTU190	OTU190	5
OTU191	OTU191	5
OTU223	OTU223	5
OTU302	OTU302	5
OTU473	OTU473	5
OTU66	OTU66	5	SAMN23101433
OTU87	OTU87	5
OTU177	OTU177	5
OTU196	OTU196	5
OTU356	OTU356	5
OTU89	OTU89	5
OTU103	OTU103	5
OTU288	OTU288	5
OTU289	OTU289	5
OTU99	OTU99	5
OTU215	OTU215	5
OTU115	OTU115	5
OTU298	OTU298	5
OTU508	OTU508	5
OTU541	OTU541	5
OTU317	OTU317	5
OTU359	OTU359	5
OTU143	OTU143	5
OTU147	OTU147	5
OTU186	OTU186	5
OTU213	OTU213	5
OTU216	OTU216	5
OTU256	OTU256	5
OTU358	OTU358	5
OTU539	OTU539	5
OTU193	OTU193	5
OTU489	OTU489	5
OTU361	OTU361	5
OTU178	OTU178	5
OTU255	OTU255	5
OTU211	OTU211	5
OTU323	OTU323	5
OTU228	OTU228	5
OTU290	OTU290	5
OTU547	OTU547	5
OTU513	OTU513	5
OTU293	OTU293	5
OTU538	OTU538	5
OTU294	OTU294	5
OTU362	OTU362	5
OTU380	OTU380	5
OTU398	OTU398	6
OTU402	OTU402	6
OTU423	OTU423	6
OTU109	OTU109	6	SAMN23101436
OTU113	OTU113	6	SAMN23101438
OTU117	OTU117	6	SAMN23101440
OTU124	OTU124	6	SAMN23101441
OTU388	OTU388	6
OTU389	OTU389	6
OTU390	OTU390	6
OTU391	OTU391	6
OTU392	OTU392	6
OTU404	OTU404	6
OTU397	OTU397	6
OTU403	OTU403	6
OTU110	OTU110	6	SAMN23101437
OTU415	OTU415	6
OTU106	OTU106	6	SAMN23101435
OTU407	OTU407	6
OTU393	OTU393	6
OTU394	OTU394	6
OTU114	OTU114	6	SAMN23101439
OTU399	OTU399	6
OTU395	OTU395	6
OTU396	OTU396	6
OTU400	OTU400	6
OTU401	OTU401	6
OTU406	OTU406	6
OTU409	OTU409	6
OTU408	OTU408	6
OTU416	OTU416	6
OTU8	OTU8	others
OTU13	OTU13	others
OTU45	OTU45	others
OTU168	OTU168	others
OTU313	OTU313	others
OTU343	OTU343	others
OTU455	OTU455	others
OTU531	OTU531	others
OTU511	OTU511	others
OTU221	OTU221	others
OTU98	OTU98	others
OTU116	OTU116	others
OTU514	OTU514	others
OTU523	OTU523	others
OTU154	OTU154	others
OTU182	OTU182	others
OTU384	OTU384	others
OTU452	OTU452	others
OTU457	OTU457	others
OTU525	OTU525	others
OTU527	OTU527	others
OTU414	OTU414	others
OTU459	OTU459	others
OTU222	OTU222	others
OTU226	OTU226	others
OTU224	OTU224	others
OTU360	OTU360	others
OTU278	OTU278	others
OTU346	OTU346	others
OTU425	OTU425	others
OTU11	OTU11	others
OTU12	OTU12	others
OTU34	OTU34	others
OTU254	OTU254	others
OTU36	OTU36	others
OTU209	OTU209	others
OTU37	OTU37	others
OTU152	OTU152	others
OTU160	OTU160	others
OTU448	OTU448	others
OTU469	OTU469	others
OTU480	OTU480	others
OTU267	OTU267	others
OTU353	OTU353	others
OTU210	OTU210	others
OTU280	OTU280	others
OTU310	OTU310	others
OTU329	OTU329	others
OTU39	OTU39	others
OTU155	OTU155	others
OTU29	OTU29	others
OTU22	OTU22	others
OTU112	OTU112	others
OTU149	OTU149	others
OTU23	OTU23	others
OTU88	OTU88	others
OTU418	OTU418	others
OTU38	OTU38	others
OTU42	OTU42	others
OTU204	OTU204	others
OTU219	OTU219	others
OTU321	OTU321	others
OTU447	OTU447	others
OTU53	OTU53	others
OTU134	OTU134	others
OTU217	OTU217	others
OTU43	OTU43	others
OTU46	OTU46	others
OTU151	OTU151	others
OTU68	OTU68	others
OTU69	OTU69	others
OTU72	OTU72	others
OTU136	OTU136	others
OTU20	OTU20	others
OTU296	OTU296	others
OTU332	OTU332	others
OTU335	OTU335	others
OTU337	OTU337	others
OTU338	OTU338	others
OTU345	OTU345	others
OTU468	OTU468	others
OTU542	OTU542	others
OTU75	OTU75	others
OTU451	OTU451	others
OTU195	OTU195	others
OTU218	OTU218	others
OTU354	OTU354	others
OTU344	OTU344	others
OTU78	OTU78	others
OTU81	OTU81	others
OTU82	OTU82	others
OTU231	OTU231	others
OTU92	OTU92	others
OTU95	OTU95	others
OTU100	OTU100	others
OTU27	OTU27	others
OTU251	OTU251	others
OTU32	OTU32	others
OTU50	OTU50	others
OTU141	OTU141	others
OTU148	OTU148	others
OTU306	OTU306	others
OTU444	OTU444	others
OTU73	OTU73	others
OTU79	OTU79	others
OTU125	OTU125	others
OTU314	OTU314	others
OTU504	OTU504	others
OTU101	OTU101	others
OTU265	OTU265	others
OTU301	OTU301	others
OTU128	OTU128	others
OTU133	OTU133	others
OTU281	OTU281	others
OTU305	OTU305	others
OTU137	OTU137	others
OTU138	OTU138	others
OTU163	OTU163	others
OTU484	OTU484	others
OTU164	OTU164	others
OTU330	OTU330	others
OTU336	OTU336	others
OTU502	OTU502	others
OTU482	OTU482	others
OTU166	OTU166	others
OTU107	OTU107	others
OTU276	OTU276	others
OTU369	OTU369	others
OTU111	OTU111	others
OTU203	OTU203	others
OTU370	OTU370	others
OTU119	OTU119	others
OTU120	OTU120	others
OTU127	OTU127	others
OTU129	OTU129	others
OTU220	OTU220	others
OTU130	OTU130	others
OTU131	OTU131	others
OTU132	OTU132	others
OTU139	OTU139	others
OTU146	OTU146	others
OTU150	OTU150	others
OTU153	OTU153	others
OTU181	OTU181	others
OTU187	OTU187	others
OTU197	OTU197	others
OTU205	OTU205	others
OTU208	OTU208	others
OTU229	OTU229	others
OTU279	OTU279	others
OTU299	OTU299	others
OTU307	OTU307	others
OTU319	OTU319	others
OTU325	OTU325	others
OTU331	OTU331	others
OTU334	OTU334	others
OTU364	OTU364	others
OTU373	OTU373	others
OTU374	OTU374	others
OTU375	OTU375	others
OTU378	OTU378	others
OTU381	OTU381	others
OTU383	OTU383	others
OTU417	OTU417	others
OTU427	OTU427	others
OTU430	OTU430	others
OTU439	OTU439	others
OTU466	OTU466	others
OTU491	OTU491	others
OTU506	OTU506	others
OTU515	OTU515	others
OTU517	OTU517	others
OTU518	OTU518	others
OTU519	OTU519	others
OTU524	OTU524	others
OTU537	OTU537	others
OTU544	OTU544	others
OTU546	OTU546	others
